# Supplementary material for: Identification of Skin Lesions by Snapshot Hyperspectral Imaging
Source: Cancers (Basel). 2024 Jan 2;16(1):217. doi: 10.3390/cancers16010217 (PMC10778186; doi:10.3390/cancers16010217)
Supplement: Supplementary file 1 [file cancers-16-00217-s001.zip]

Archive with 1 entries (1 files):
- cancers-2781525-supplementary.pdf
